# Supplementary material for: Backbone 3.0: An R package for extracting network backbones
Source: PLoS One. 2026 May 15;21(5):e0349258. doi: 10.1371/journal.pone.0349258 (PMC13178991; doi:10.1371/journal.pone.0349258)
Supplement: S1 File — This file contains the R code necessary to reproduce all examples in this manuscript. It is also available in the associated repository at https://osf.io/rx6af. (R) [file pone.0349258.s001.R]

#This code reproduces the output contained in "backbone 3.0: An R Package for Extracting Network Backbones"

#### Install ####
#The package only needs to be installed once, using:
#install.packages("backbone")

#### Setup ####
rm(list=ls())
set.seed(1)
library(backbone) 
library(igraph)

#### Workflow ####
dat <- sample_sbm(60, matrix(c(.75,.25,.25,.25,.75,.25,.25,.25,.75),3,3), c(20,20,20))
bb <- backbone(dat)
summary(bb)

bb <- backbone(dat, backbone_only = FALSE)
print(bb)
summary(bb)
#pdf("Fig1.pdf", height = 4, width = 8)
tiff("Fig1.tif", res = 300, height = 4, width = 8, units = "in", compression = "lzw", type = "cairo")
par(mar = c(1,0,2,0))
plot(bb, vertex.label = NA)
dev.off()

#### Illustration: Weighted networks ####
#pdf("Fig2.pdf", height = 2, width = 6)
tiff("Fig2.tif", res = 300, height = 2, width = 6, units = "in", compression = "lzw", type = "cairo")
par(mfrow = c(1, 3), mar = c(1,0,2,0))

W <- matrix(c(0,10,10,10,10,75,0,0,0,0,  
              10,0,1,1,1,0,0,0,0,0,
              10,1,0,1,1,0,0,0,0,0,
              10,1,1,0,1,0,0,0,0,0,
              10,1,1,1,0,0,0,0,0,0,
              75,0,0,0,0,0,100,100,100,100,
              0,0,0,0,0,100,0,10,10,10,
              0,0,0,0,0,100,10,0,10,10,
              0,0,0,0,0,100,10,10,0,10,
              0,0,0,0,0,100,10,10,10,0),10)
W <- graph_from_adjacency_matrix(W, mode = "undirected", weighted = TRUE) 
layout <- layout_with_kk(W, weights = NA)
E(W)$color <- "black"; V(W)$color <- "black"; V(W)$frame.color <- "white"

plot(W, edge.width = E(W)$weight^.33, vertex.label = NA, layout = layout, main = "A. Original Weighted")

bb <- backbone_from_weighted(W, model = "global", parameter = mean(E(W)$weight))
plot(bb, vertex.label = NA, layout = layout, main = "B. Global Threshold")

bb <- backbone_from_weighted(W, model = "disparity", alpha = 0.05)
plot(bb, vertex.label = NA, layout = layout, main = "C. Disparity Filter")
dev.off()

#### Illustration: Weighted projections ####
#pdf("Fig3.pdf", height = 4, width = 4)
tiff("Fig3.tif", res = 300, height = 4, width = 4, units = "in", compression = "lzw", type = "cairo")
par(mfrow = c(2, 2), mar = c(1,0,2,0))

B <- rbind(cbind(matrix(rbinom(250,1,.8),10),
                 matrix(rbinom(250,1,.2),10),
                 matrix(rbinom(250,1,.2),10)),
           cbind(matrix(rbinom(250,1,.2),10),
                 matrix(rbinom(250,1,.8),10),
                 matrix(rbinom(250,1,.2),10)),
           cbind(matrix(rbinom(250,1,.2),10),
                 matrix(rbinom(250,1,.2),10),
                 matrix(rbinom(250,1,.8),10)))
B <- graph_from_biadjacency_matrix(B) 
V(B)$color <- c(rep("red",10), rep("blue",10), rep("green",10), rep("red",25), rep("blue",25), rep("green",25)); V(B)$frame.color = NA
plot(B, layout = layout_as_bipartite(B), vertex.label = NA, vertex.size = 2.5, edge.color = rgb(0,0,0,.05), main = "A. Original Bipartite")

P <- bipartite_projection(B, which = "true")
plot(P, vertex.label = NA, edge.width = sqrt(E(P)$weight), edge.color = rgb(0,0,0,.1), main = "B. Weighted Projection")

system.time(
  bb <- backbone_from_projection(B, model = "sdsm", alpha = 0.05)
  )
plot(bb, vertex.label = NA, edge.color = "black", main = "C. SDSM Backbone")

system.time(
  bb <- backbone_from_projection(B, model = "fdsm", alpha = 0.05)
  )
plot(bb, vertex.label = NA, edge.color = "black", main = "D. FDSM Backbone")
dev.off()

#### Illustration: Unweighted networks ####
#pdf("Fig4.pdf", height = 4, width = 4.5)
tiff("Fig4.tif", res = 300, height = 4, width = 4.5, units = "in", compression = "lzw", type = "cairo")
par(mfrow = c(2, 2), mar = c(1,0,2,0))

U <- sample_sbm(60, matrix(c(.75,.25,.25,.25,.75,.25,.25,.25,.75),3,3), c(20,20,20))
V(U)$color <- c(rep("red",20), rep("green",20), rep("blue",20))
plot(U, vertex.label = NA, edge.color = rgb(0,0,0,.2), main = "A. Original w/ communities")
bb <- backbone_from_unweighted(U, model = "lspar", parameter = 0.5)
plot(bb, edge.color = rgb(0,0,0,.2), vertex.label = NA, main = "B. L-Spar Backbone")

U <- sample_pa(n = 60, m = 3, directed = FALSE)
V(U)$name <- ""
V(U)$name[which(degree(U)>=sort(degree(U), decreasing = TRUE)[5])] <- LETTERS[1:5]
E(U)$color <- rgb(0,0,0,.2); V(U)$color <- "white"; V(U)$label.color <- "red"
plot(U, vertex.size = degree(U), vertex.label.family = "sans", vertex.label.font = 2, edge.color = rgb(0,0,0,.2), main = "C. Original w/ hubs")
bb <- backbone_from_unweighted(U, model = "degree", parameter = 0.25)
plot(bb, vertex.size = degree(bb), vertex.label.family = "sans", vertex.label.font = 2, edge.color = rgb(0,0,0,.2), main = "D. Local Degree Backbone")

dev.off()

#### Empirical Example: 108th US Senate ####
#pdf("Fig5.pdf", height = 6, width = 4.2)
tiff("Fig5.tif", res = 300, height = 6, width = 4, units = "in", compression = "lzw", type = "cairo")
par(mfrow = c(3, 2), mar = c(1,0,4,0))

data(senate108)
senate108

#Examine data
as_biadjacency_matrix(senate108)[1:5,1:5]
V(senate108)$name[1:100] <- V(senate108)$last[1:100]  #Starting here, use only Senator last name as node label
degree(senate108)[1:5]
degree(senate108)[101:105]

#Create weighted projection
P <- bipartite_projection(senate108, which = "false")
as_adjacency_matrix(P, attr = "weight", sparse = FALSE)[1:5,1:5]

#Backbone from bipartite
plot(senate108, layout = layout_as_bipartite(senate108), vertex.label = NA, vertex.frame.color = NA, vertex.size = 4, edge.color = rgb(0,0,0,.01), main = "If you have...\n\n A1. A Bipartite network")

system.time(bb <- backbone(senate108))
sdsm_layout <- layout_nicely(bb)
plot(bb, vertex.label = NA, vertex.frame.color = NA, vertex.size = 4, edge.color = rgb(0,0,0,.1), layout = sdsm_layout, main = "You can extract...\n\n A2. An SDSM Backbone")

#Backbone from weighted
system.time(bb <- backbone(P, model = "disparity", alpha = 0.2))
plot(P, vertex.label = NA, vertex.frame.color = NA, vertex.size = 4, edge.width = E(P)$weight^.1, edge.color = rgb(0,0,0,.1), main = "B1. A Weighted Network")

plot(bb, vertex.label = NA, vertex.frame.color = NA, vertex.size = 4, edge.color = rgb(0,0,0,.1), main = "B2. A Disparity Filter Backbone")

#Backbone from unweighted
U <- delete_edges(P, which(E(P)$weight < 25))  #Delete low-weight edges
U <- delete_edge_attr(U, "weight")  #Delete edge weights to obtain an unweighted network
U <- delete_vertices(U, which(degree(U) < 1))  #Delete isolated nodes
plot(U, vertex.label = NA, vertex.frame.color = NA, vertex.size = 4, edge.color = rgb(0,0,0,.25), main = "C1. An Unweighted Network")
system.time(bb <- backbone(U))
plot(bb, vertex.label = NA, vertex.frame.color = NA, vertex.size = 4, edge.color = rgb(0,0,0,.25), main = "C2. An L-Spar Backbone")

dev.off()

#pdf("Fig6.pdf", height = 2, width = 4)
tiff("Fig6.tif", res = 300, height = 3, width = 6, units = "in", compression = "lzw", type = "cairo")
par(mfrow = c(1, 2), mar = c(1,0,2,0))

bb <- backbone_from_projection(senate108, model = "sdsm", alpha = 0.05, mtc = "fdr")
plot(bb, vertex.label = NA, vertex.frame.color = NA, vertex.size = 4, edge.color = rgb(0,0,0,.1), layout = sdsm_layout, main = "A. SDSM with FDR")

bb <- backbone_from_projection(senate108, model = "sdsm", alpha = 0.1, signed = TRUE)
E(bb)$color <- "green"  #Make all edges green
E(bb)$color[which(E(bb)$sign == -1)] <- rgb(1,0,0,.05)  #Make negative edges transparent red
plot(bb, vertex.label = NA, vertex.frame.color = NA, vertex.size = 4, layout = sdsm_layout, main = "B. Signed SDSM")

dev.off()
